# Supplementary material for: Novel Macromolecular and Biobased Flame Retardants Based on Cellulose Esters and Phosphorylated Sugar Alcohols
Source: Polymers (Basel). 2023 Jul 27;15(15):3195. doi: 10.3390/polym15153195 (PMC10420857; doi:10.3390/polym15153195)
Supplement: Supplementary file 1 [file polymers-15-03195-s001.zip]

Archive with 1 entries (1 files):
- polymers-2493805-supplementary.pdf
